# Supplementary material for: Bioinformatics analysis identifies potential ferroptosis key genes in the pathogenesis of diabetic peripheral neuropathy
Source: Front Endocrinol (Lausanne). 2023 May 12;14:1048856. doi: 10.3389/fendo.2023.1048856 (PMC10215986; doi:10.3389/fendo.2023.1048856)
Supplement: Supplementary file 1 [file Table_1.xlsx]

## Sheet: KEGG
ID	Description	GeneRatio	BgRatio	pvalue	p.adjust	qvalue	geneID	Count
hsa04216	Ferroptosis	44676	40/7914	6.55684e-06	0.00110811	0.00067639	CYBB/ACSL4/ACSL3/MAP1LC3A	4
hsa03320	PPAR signaling pathway	44676	76/7914	8.52602e-05	0.00677765	0.00413709	SCP2/ACSL4/ACSL3/PLIN2	4
hsa04146	Peroxisome	44676	83/7914	0.000120313	0.00677765	0.00413709	SCP2/ACSL4/ACSL3/IDH1	4
hsa01212	Fatty acid metabolism	44645	57/7914	0.000728144	0.0167168	0.010204	SCP2/ACSL4/ACSL3	3
hsa04140	Autophagy	44676	137/7914	0.000819622	0.0167168	0.010204	LAMP2/EIF2AK4/GABARAPL1/MAPK3	4
hsa04137	Mitophagy	44645	65/7914	0.00106903	0.0167168	0.010204	ATF4/RELA/GABARAPL1	3
hsa04920	Adipocytokine signaling pathway	44645	69/7914	0.00127166	0.0167168	0.010204	ACSL4/ACSL3/RELA	3
hsa05230	Central carbon metabolism in cancer	44645	69/7914	0.00127166	0.0167168	0.010204	IDH1/MAPK3/SLC7A5	3
hsa04934	Cushing syndrome	44676	155/7914	0.00129914	0.0167168	0.010204	RB1/FH/ATF4/MAPK3	4
hsa00061	Fatty acid biosynthesis	44617	18/7914	0.00142115	0.0167168	0.010204	ACSL4/ACSL3	2
hsa05161	Hepatitis B	44676	162/7914	0.00152986	0.0167168	0.010204	RB1/ATF4/RELA/MAPK3	4
hsa05212	Pancreatic cancer	44645	75/7914	0.00161856	0.0167168	0.010204	RB1/RELA/MAPK3	3
hsa05140	Leishmaniasis	44645	76/7914	0.00168157	0.0167168	0.010204	CYBB/RELA/MAPK3	3
hsa05220	Chronic myeloid leukemia	44645	76/7914	0.00168157	0.0167168	0.010204	RB1/RELA/MAPK3	3
hsa04621	NOD-like receptor signaling pathway	44676	181/7914	0.00229848	0.0215802	0.0131726	CYBB/RELA/GABARAPL1/MAPK3	4
hsa05167	Kaposi sarcoma-associated herpesvirus infection	44676	186/7914	0.00253831	0.0223414	0.0136372	RB1/RELA/GABARAPL1/MAPK3	4
hsa04211	Longevity regulating pathway	44645	89/7914	0.00264395	0.0223414	0.0136372	ATF4/RELA/SESN2	3
hsa04657	IL-17 signaling pathway	44645	93/7914	0.00299613	0.0241117	0.0147178	ELAVL1/RELA/MAPK3	3
hsa05203	Viral carcinogenesis	44676	201/7914	0.00336092	0.025818	0.0157593	RB1/ATF4/RELA/MAPK3	4
hsa04933	AGE-RAGE signaling pathway in diabetic complications	44645	100/7914	0.00367949	0.0270363	0.016503	CYBB/RELA/MAPK3	3
hsa00020	Citrate cycle (TCA cycle)	44617	30/7914	0.00394786	0.0277995	0.0169689	IDH1/FH	2
hsa05166	Human T-cell leukemia virus 1 infection	44676	219/7914	0.00456957	0.0304754	0.0186022	RB1/ATF4/RELA/MAPK3	4
hsa04066	HIF-1 signaling pathway	44645	109/7914	0.00468852	0.0304754	0.0186022	CYBB/RELA/MAPK3	3
hsa05163	Human cytomegalovirus infection	44676	225/7914	0.00503035	0.0305321	0.0186369	RB1/ATF4/RELA/MAPK3	4
hsa04668	TNF signaling pathway	44645	112/7914	0.00505858	0.0305321	0.0186369	ATF4/RELA/MAPK3	3
hsa04722	Neurotrophin signaling pathway	44645	119/7914	0.00598955	0.0349046	0.0213058	ATF4/RELA/MAPK3	3
hsa05219	Bladder cancer	44617	41/7914	0.0072856	0.0408216	0.0249175	RB1/MAPK3	2
hsa04926	Relaxin signaling pathway	44645	129/7914	0.00748798	0.0408216	0.0249175	ATF4/RELA/MAPK3	3
hsa00071	Fatty acid degradation	44617	44/7914	0.00835662	0.0441334	0.0269391	ACSL4/ACSL3	2
hsa04210	Apoptosis	44645	136/7914	0.00865822	0.0443406	0.0270656	ATF4/RELA/MAPK3	3

## Sheet: BP
Description	GeneRatio	BgRatio	pvalue	p.adjust	qvalue	geneID	Count
RESPONSE_TO_EXTRACELLULAR_STIMULUS	13/33	477/17949	9.90138e-13	1.52481e-09	9.48448e-10	CYBB/LAMP2/ACSL4/ACSL3/EIF2AK4/HAMP/MT3/MAP1LC3A/ATF4/RELA/GABARAPL1/MAPK3/SESN2	13
RESPONSE_TO_STARVATION	8/33	196/17949	1.92555e-09	1.48267e-06	9.22237e-07	LAMP2/EIF2AK4/HAMP/MAP1LC3A/ATF4/GABARAPL1/MAPK3/SESN2	8
RESPONSE_TO_OXIDATIVE_STRESS	10/33	444/17949	4.31337e-09	2.2142e-06	1.37725e-06	CYBB/IDH1/MT3/MAP1LC3A/ATF4/HSPB1/RELA/MAPK3/SESN2/LONP1	10
CELLULAR_RESPONSE_TO_CHEMICAL_STRESS	9/33	347/17949	8.71507e-09	3.3553e-06	2.08703e-06	CYBB/MT3/MAP1LC3A/ATF4/HSPB1/RELA/MAPK3/SESN2/LONP1	9
CELLULAR_RESPONSE_TO_STARVATION	7/33	157/17949	1.20898e-08	3.72365e-06	2.31615e-06	LAMP2/EIF2AK4/MAP1LC3A/ATF4/GABARAPL1/MAPK3/SESN2	7
RESPONSE_TO_AMINO_ACID_STARVATION	5/33	49/17949	2.75448e-08	7.06984e-06	4.39751e-06	EIF2AK4/MAP1LC3A/ATF4/MAPK3/SESN2	5
NEGATIVE_REGULATION_OF_TRANSLATION_IN_RESPONSE_TO_STRESS	3/33	6/17949	1.12817e-07	1.93042e-05	1.20074e-05	EIF2AK4/ATF4/SESN2	3
CELLULAR_RESPONSE_TO_EXTRACELLULAR_STIMULUS	7/33	235/17949	1.92805e-07	2.9692e-05	1.84687e-05	LAMP2/EIF2AK4/MAP1LC3A/ATF4/GABARAPL1/MAPK3/SESN2	7
CELLULAR_RESPONSE_TO_EXTERNAL_STIMULUS	7/33	303/17949	1.06867e-06	0.000137147	8.53065e-05	LAMP2/EIF2AK4/MAP1LC3A/ATF4/GABARAPL1/MAPK3/SESN2	7
RESPONSE_TO_METAL_ION	7/33	351/17949	2.84039e-06	0.000336477	0.000209292	CYBB/HAMP/MT3/MAP1LC3A/ATF4/MAPK3/LONP1	7
REGULATION_OF_RESPONSE_TO_STRESS	12/33	1414/17949	4.05835e-06	0.000442653	0.000275334	RB1/ANO6/CD44/EIF2AK4/HAMP/HERPUD1/HIC1/ATF4/HSPB1/RELA/MAPK3/SESN2	12
PROCESS_UTILIZING_AUTOPHAGIC_MECHANISM	8/33	536/17949	4.31156e-06	0.000442653	0.000275334	LAMP2/EIF2AK4/MT3/MAP1LC3A/HSPB1/GABARAPL1/MAPK3/SESN2	8
RESPONSE_TO_INORGANIC_SUBSTANCE	8/33	541/17949	4.61706e-06	0.000444392	0.000276416	CYBB/HAMP/MT3/MAP1LC3A/ATF4/RELA/MAPK3/LONP1	8
REGULATION_OF_TRANSLATION_IN_RESPONSE_TO_STRESS	3/33	21/17949	7.3625e-06	0.000666956	0.000414853	EIF2AK4/ATF4/SESN2	3
REGULATION_OF_CATABOLIC_PROCESS	10/33	1006/17949	8.29272e-06	0.000709489	0.000441309	ELAVL1/IDH1/EIF2AK4/HAMP/MT3/HERPUD1/HSPB1/RELA/MAPK3/SESN2	10
POSITIVE_REGULATION_OF_TRANSCRIPTION_FROM_RNA_POLYMERASE_II_PROMOTER_IN_RESPONSE_TO_STRESS	3/33	24/17949	1.11622e-05	0.000904728	0.000562749	MT3/ATF4/SESN2	3
RESPONSE_TO_NUTRIENT	5/33	165/17949	1.19062e-05	0.00091678	0.000570246	CYBB/ACSL4/ACSL3/HAMP/RELA	5
REGULATION_OF_CELLULAR_CATABOLIC_PROCESS	9/33	848/17949	1.55515e-05	0.00112494	0.000699726	ELAVL1/IDH1/EIF2AK4/HAMP/MT3/HERPUD1/HSPB1/MAPK3/SESN2	9
INTEGRATED_STRESS_RESPONSE_SIGNALING	3/33	27/17949	1.60706e-05	0.00112494	0.000699726	EIF2AK4/HERPUD1/ATF4	3
RESPONSE_TO_ORGANIC_CYCLIC_COMPOUND	9/33	907/17949	2.65455e-05	0.00170334	0.00105949	CYBB/ACSL3/IDH1/HAMP/MAP1LC3A/ATF4/RELA/MAPK3/PLIN2	9
REGULATION_OF_CELLULAR_AMIDE_METABOLIC_PROCESS	7/33	494/17949	2.63147e-05	0.00170334	0.00105949	ELAVL1/EIF2AK4/ATF4/HSPB1/RELA/MAPK3/SESN2	7
CELLULAR_AMIDE_METABOLIC_PROCESS	10/33	1185/17949	3.45218e-05	0.00212654	0.00132273	ELAVL1/ACSL4/ACSL3/IDH1/EIF2AK4/ATF4/HSPB1/RELA/MAPK3/SESN2	10
CELLULAR_RESPONSE_TO_INORGANIC_SUBSTANCE	5/33	215/17949	4.25075e-05	0.00251775	0.00156607	CYBB/MT3/MAP1LC3A/ATF4/MAPK3	5
CELLULAR_RESPONSE_TO_CADMIUM_ION	3/33	38/17949	4.57149e-05	0.00260744	0.00162185	CYBB/MT3/MAPK3	3
RESPONSE_TO_REACTIVE_OXYGEN_SPECIES	5/33	224/17949	5.16702e-05	0.00274387	0.00170671	MT3/MAP1LC3A/RELA/MAPK3/SESN2	5
NEGATIVE_REGULATION_OF_APOPTOTIC_SIGNALING_PATHWAY	5/33	224/17949	5.16702e-05	0.00274387	0.00170671	RB1/CD44/HERPUD1/HSPB1/RELA	5
REGULATION_OF_DNA_TEMPLATED_TRANSCRIPTION_IN_RESPONSE_TO_STRESS	4/33	115/17949	5.66871e-05	0.00285894	0.00177829	MT3/ATF4/RELA/SESN2	4
AUTOPHAGOSOME_MATURATION	3/33	41/17949	5.75501e-05	0.00285894	0.00177829	LAMP2/MAP1LC3A/GABARAPL1	3
LONG_CHAIN_FATTY_ACID_METABOLIC_PROCESS	4/33	120/17949	6.69228e-05	0.00322066	0.00200328	SCP2/ACSL4/ACSL3/MAPK3	4
APOPTOTIC_SIGNALING_PATHWAY	7/33	580/17949	7.29081e-05	0.00340238	0.00211631	RB1/CD44/HERPUD1/HIC1/ATF4/HSPB1/RELA	7
REGULATION_OF_RESPONSE_TO_EXTERNAL_STIMULUS	9/33	1036/17949	7.51553e-05	0.00340409	0.00211738	RB1/ANO6/EIF2AK4/DPP4/HAMP/MT3/HSPB1/RELA/MAPK3	9
HOMEOSTATIC_PROCESS	12/33	1912/17949	8.58978e-05	0.0037795	0.00235089	RB1/ANO6/CYBB/LAMP2/FH/HAMP/MT3/HERPUD1/ATF4/HSPB1/MAPK3/SESN2	12
NEGATIVE_REGULATION_OF_PROTEIN_METABOLIC_PROCESS	9/33	1110/17949	0.00012775	0.00546486	0.00339919	RB1/CD44/EIF2AK4/MT3/HERPUD1/ATF4/HSPB1/RELA/SESN2	9
RESPONSE_TO_NITROGEN_COMPOUND	9/33	1117/17949	0.000134031	0.00557859	0.00346994	CYBB/NNMT/MT3/HERPUD1/MAP1LC3A/ATF4/RELA/MAPK3/SESN2	9
AMIDE_BIOSYNTHETIC_PROCESS	8/33	877/17949	0.000146671	0.0057916	0.00360243	ELAVL1/ACSL4/ACSL3/EIF2AK4/ATF4/HSPB1/MAPK3/SESN2	8
INTRINSIC_APOPTOTIC_SIGNALING_PATHWAY	5/33	283/17949	0.000155457	0.0059851	0.00372279	CD44/HERPUD1/HIC1/ATF4/HSPB1	5
PEPTIDE_METABOLIC_PROCESS	8/33	903/17949	0.000179409	0.00648303	0.00403251	ELAVL1/IDH1/EIF2AK4/ATF4/HSPB1/RELA/MAPK3/SESN2	8
ANATOMICAL_STRUCTURE_HOMEOSTASIS	6/33	466/17949	0.00018102	0.00648303	0.00403251	RB1/LAMP2/FH/HAMP/HSPB1/MAPK3	6
RESPONSE_TO_CADMIUM_ION	3/33	61/17949	0.000189493	0.00663227	0.00412534	CYBB/MT3/MAPK3	3
CELL_ACTIVATION	10/33	1461/17949	0.000200963	0.00672789	0.00418481	ANO6/CYBB/CD44/LAMP2/IDH1/EIF2AK4/DPP4/HAMP/HSPB1/MAPK3	10
CELLULAR_RESPONSE_TO_REACTIVE_OXYGEN_SPECIES	4/33	159/17949	0.000198597	0.00672789	0.00418481	MT3/MAP1LC3A/RELA/MAPK3	4
POSITIVE_REGULATION_OF_CELLULAR_AMIDE_METABOLIC_PROCESS	4/33	163/17949	0.000218423	0.00715684	0.00445162	ELAVL1/EIF2AK4/RELA/MAPK3	4
CELLULAR_HOMEOSTASIS	8/33	937/17949	0.00023115	0.00741606	0.00461286	ANO6/CYBB/LAMP2/HAMP/MT3/HERPUD1/ATF4/MAPK3	8
RESPONSE_TO_ABIOTIC_STIMULUS	9/33	1216/17949	0.000254806	0.00754617	0.00469379	CYBB/EIF2AK4/DPP4/HAMP/MT3/ATF4/RELA/MAPK3/LONP1	9
MACROAUTOPHAGY	5/33	311/17949	0.000240999	0.00754617	0.00469379	LAMP2/MAP1LC3A/GABARAPL1/MAPK3/SESN2	5
REGULATION_OF_AUTOPHAGY	5/33	328/17949	0.000308093	0.00895214	0.00556831	EIF2AK4/MT3/HSPB1/MAPK3/SESN2	5
IMMUNE_EFFECTOR_PROCESS	9/33	1296/17949	0.000409472	0.0112161	0.00697652	ANO6/CYBB/CD44/LAMP2/IDH1/EIF2AK4/RELA/MAPK3/SLC7A5	9
REGULATION_OF_APOPTOTIC_SIGNALING_PATHWAY	5/33	348/17949	0.000404245	0.0112161	0.00697652	RB1/CD44/HERPUD1/HSPB1/RELA	5
NEGATIVE_REGULATION_OF_CYSTEINE_TYPE_ENDOPEPTIDASE_ACTIVITY	3/33	80/17949	0.000422424	0.0112161	0.00697652	CD44/MT3/HERPUD1	3
REGULATION_OF_TRANSLATIONAL_INITIATION	3/33	80/17949	0.000422424	0.0112161	0.00697652	EIF2AK4/ATF4/HSPB1	3
REGULATION_OF_ION_TRANSPORT	9/33	1314/17949	0.000453342	0.0116358	0.00723756	ANO6/SCP2/CYBB/ACSL4/ACSL3/DPP4/HAMP/GRIA3/ATF4	9
POSITIVE_REGULATION_OF_BIOSYNTHETIC_PROCESS	11/33	1957/17949	0.000497779	0.0123942	0.00770929	RB1/ELAVL1/ACSL3/EIF2AK4/TFAP2C/HAMP/MT3/ATF4/RELA/MAPK3/SESN2	11
POSITIVE_REGULATION_OF_IMMUNE_SYSTEM_PROCESS	8/33	1050/17949	0.000498986	0.0123942	0.00770929	RB1/ANO6/EIF2AK4/DPP4/HAMP/RELA/MAPK3/SLC7A5	8
ORGANIC_ACID_METABOLIC_PROCESS	8/33	1067/17949	0.000555402	0.0131588	0.00818488	SCP2/ACSL4/ACSL3/IDH1/FH/ATF4/MAPK3/SESN2	8
POSITIVE_REGULATION_OF_GENE_EXPRESSION	8/33	1075/17949	0.000583698	0.0136196	0.00847154	ELAVL1/EIF2AK4/MT3/ATF4/HSPB1/RELA/MAPK3/SLC7A5	8
RESPONSE_TO_OXYGEN_LEVELS	5/33	384/17949	0.000632679	0.0145422	0.00904537	CYBB/DPP4/MT3/ATF4/LONP1	5
REGULATION_OF_RESPONSE_TO_OXIDATIVE_STRESS	3/33	93/17949	0.000656433	0.0148663	0.00924696	ATF4/HSPB1/SESN2	3
POSITIVE_REGULATION_OF_MULTICELLULAR_ORGANISMAL_PROCESS	9/33	1397/17949	0.000709447	0.0151366	0.00941511	RB1/ANO6/CYBB/FH/HAMP/ATF4/HSPB1/RELA/SLC7A5	9
FATTY_ACID_METABOLIC_PROCESS	5/33	392/17949	0.000694474	0.0151366	0.00941511	SCP2/ACSL4/ACSL3/MAPK3/SESN2	5
REGULATION_OF_CHEMOTAXIS	4/33	224/17949	0.000727343	0.0151366	0.00941511	ANO6/DPP4/HSPB1/MAPK3	4
NEGATIVE_REGULATION_OF_INTRINSIC_APOPTOTIC_SIGNALING_PATHWAY	3/33	95/17949	0.000698436	0.0151366	0.00941511	CD44/HERPUD1/HSPB1	3
VASCULAR_ENDOTHELIAL_GROWTH_FACTOR_RECEPTOR_SIGNALING_PATHWAY	3/33	96/17949	0.000720066	0.0151366	0.00941511	CYBB/MT3/HSPB1	3
REGULATION_OF_TRANSPORT	10/33	1730/17949	0.000783337	0.0160845	0.0100047	ANO6/SCP2/CYBB/ACSL4/ACSL3/DPP4/HAMP/GRIA3/ATF4/MAPK3	10
CELLULAR_LIPID_CATABOLIC_PROCESS	4/33	230/17949	0.00080279	0.0162671	0.0101183	SCP2/IDH1/MT3/SESN2	4
RESPONSE_TO_TOXIC_SUBSTANCE	4/33	239/17949	0.000926123	0.0184834	0.0114969	MT3/ATF4/MAPK3/SESN2	4
DNA_DAMAGE_RESPONSE_SIGNAL_TRANSDUCTION_BY_P53_CLASS_MEDIATOR	3/33	106/17949	0.000960178	0.0184834	0.0114969	CD44/HIC1/SESN2	3
ORGANONITROGEN_COMPOUND_BIOSYNTHETIC_PROCESS	10/33	1786/17949	0.00100517	0.0190982	0.0118793	ELAVL1/ACSL4/ACSL3/EIF2AK4/NNMT/MT3/ATF4/HSPB1/MAPK3/SESN2	10
MONOCARBOXYLIC_ACID_METABOLIC_PROCESS	6/33	645/17949	0.00101692	0.0190982	0.0118793	SCP2/ACSL4/ACSL3/IDH1/MAPK3/SESN2	6
POSITIVE_REGULATION_OF_TRANSCRIPTION_BY_RNA_POLYMERASE_II	8/33	1180/17949	0.00107745	0.019972	0.0124228	RB1/TFAP2C/HAMP/MT3/ATF4/RELA/MAPK3/SESN2	8
CELLULAR_RESPONSE_TO_OXYGEN_CONTAINING_COMPOUND	8/33	1182/17949	0.00108938	0.019972	0.0124228	CYBB/HAMP/MT3/MAP1LC3A/ATF4/RELA/MAPK3/SESN2	8
MYELOID_LEUKOCYTE_ACTIVATION	6/33	659/17949	0.00113636	0.0205881	0.012806	ANO6/CYBB/CD44/LAMP2/IDH1/HAMP	6
POSITIVE_REGULATION_OF_CATABOLIC_PROCESS	5/33	450/17949	0.00128781	0.0220759	0.0137314	EIF2AK4/HAMP/HERPUD1/MAPK3/SESN2	5
TISSUE_HOMEOSTASIS	4/33	260/17949	0.001265	0.0220759	0.0137314	RB1/FH/HAMP/HSPB1	4
RESPONSE_TO_ACID_CHEMICAL	3/33	119/17949	0.00134087	0.022445	0.013961	CYBB/RELA/SESN2	3
REGULATION_OF_LEUKOCYTE_CHEMOTAXIS	3/33	119/17949	0.00134087	0.022445	0.013961	ANO6/DPP4/MAPK3	3
POSITIVE_REGULATION_OF_AUTOPHAGY	3/33	120/17949	0.00137354	0.0227446	0.0141473	EIF2AK4/MAPK3/SESN2	3
SMALL_MOLECULE_METABOLIC_PROCESS	10/33	1886/17949	0.0015309	0.0244165	0.0151873	SCP2/ACSL4/ACSL3/IDH1/FH/NNMT/MT3/ATF4/MAPK3/SESN2	10
CELLULAR_RESPONSE_TO_NITROGEN_COMPOUND	6/33	698/17949	0.00152671	0.0244165	0.0151873	CYBB/MT3/ATF4/RELA/MAPK3/SESN2	6
REGULATION_OF_CELLULAR_RESPONSE_TO_STRESS	6/33	699/17949	0.00153792	0.0244165	0.0151873	CD44/HERPUD1/HIC1/ATF4/HSPB1/MAPK3	6
CELL_GROWTH	5/33	470/17949	0.00156082	0.0245272	0.0152561	RB1/EIF2AK4/HAMP/MT3/SESN2	5
SIGNAL_TRANSDUCTION_IN_RESPONSE_TO_DNA_DAMAGE	3/33	131/17949	0.00176633	0.0270261	0.0168105	CD44/HIC1/SESN2	3
APOPTOTIC_PROCESS	10/33	1931/17949	0.00183237	0.027099	0.0168559	RB1/ANO6/CD44/MT3/HERPUD1/HIC1/ATF4/HSPB1/RELA/MAPK3	10
NEGATIVE_REGULATION_OF_CELL_DEATH	7/33	991/17949	0.00184766	0.027099	0.0168559	RB1/CD44/MT3/HERPUD1/ATF4/HSPB1/RELA	7
CELL_ACTIVATION_INVOLVED_IN_IMMUNE_RESPONSE	6/33	722/17949	0.00181357	0.027099	0.0168559	ANO6/CYBB/CD44/LAMP2/IDH1/EIF2AK4	6
POSITIVE_REGULATION_OF_TRANSLATION	3/33	133/17949	0.0018445	0.027099	0.0168559	ELAVL1/EIF2AK4/MAPK3	3
BIOLOGICAL_PROCESS_INVOLVED_IN_SYMBIOTIC_INTERACTION	7/33	997/17949	0.00191266	0.0276863	0.0172212	RB1/EIF2AK4/DPP4/HSPB1/RELA/BRD2/MAPK3	7
PROTEIN_LOCALIZATION_TO_ORGANELLE	7/33	998/17949	0.00192366	0.0276863	0.0172212	RB1/ELAVL1/SCP2/LAMP2/IDH1/HERPUD1/SESN2	7
RESPONSE_TO_ENDOPLASMIC_RETICULUM_STRESS	4/33	295/17949	0.00200946	0.0283905	0.0176592	EIF2AK4/HERPUD1/ATF4/SESN2	4
PROTEIN_CONTAINING_COMPLEX_SUBUNIT_ORGANIZATION	10/33	1959/17949	0.00204344	0.0284356	0.0176872	RB1/ELAVL1/ANO6/LAMP2/ACSL3/MAP1LC3A/BRD2/GABARAPL1/MAPK3/LONP1	10
RESPONSE_TO_ENDOGENOUS_STIMULUS	9/33	1624/17949	0.00206805	0.0284356	0.0176872	CYBB/CD44/IDH1/MT3/ATF4/RELA/MAPK3/SESN2/LONP1	9
PEPTIDE_BIOSYNTHETIC_PROCESS	6/33	740/17949	0.00205447	0.0284356	0.0176872	ELAVL1/EIF2AK4/ATF4/HSPB1/MAPK3/SESN2	6
POSITIVE_REGULATION_OF_CHEMOTAXIS	3/33	139/17949	0.00209193	0.0285094	0.0177331	ANO6/HSPB1/MAPK3	3
LEUKOCYTE_MIGRATION	5/33	507/17949	0.00217573	0.0293914	0.0182818	ANO6/CD44/DPP4/MAPK3/SLC7A5	5
LIPID_LOCALIZATION	5/33	510/17949	0.00223237	0.0297558	0.0185084	ANO6/SCP2/ACSL4/ACSL3/PLIN2	5
AGING	4/33	304/17949	0.00224134	0.0297558	0.0185084	HAMP/RELA/MAPK3/LONP1	4
CELL_CHEMOTAXIS	4/33	305/17949	0.0022682	0.029855	0.0185701	ANO6/DPP4/HSPB1/MAPK3	4
MULTICELLULAR_ORGANISMAL_HOMEOSTASIS	5/33	516/17949	0.00234888	0.0306549	0.0190676	RB1/FH/HAMP/ATF4/HSPB1	5
REGULATION_OF_CELL_DEATH	9/33	1659/17949	0.00239708	0.0308719	0.0192026	RB1/ANO6/CD44/EIF2AK4/MT3/HERPUD1/ATF4/HSPB1/RELA	9
RESPONSE_TO_UV	3/33	146/17949	0.0024056	0.0308719	0.0192026	EIF2AK4/ATF4/RELA	3
NEGATIVE_REGULATION_OF_INTRACELLULAR_SIGNAL_TRANSDUCTION	5/33	524/17949	0.00251109	0.0319593	0.019879	CD44/HERPUD1/HSPB1/RELA/SESN2	5
NEGATIVE_REGULATION_OF_RESPONSE_TO_STIMULUS	9/33	1673/17949	0.00253999	0.0320355	0.0199264	RB1/CD44/DPP4/HAMP/HERPUD1/HIC1/HSPB1/RELA/SESN2	9
INFLAMMATORY_RESPONSE	6/33	773/17949	0.00255868	0.0320355	0.0199264	RB1/ANO6/CYBB/CD44/HAMP/RELA	6
FATTY_ACID_TRANSPORT	3/33	150/17949	0.00259725	0.0322561	0.0200636	ACSL4/ACSL3/PLIN2	3
NEGATIVE_REGULATION_OF_BIOSYNTHETIC_PROCESS	9/33	1686/17949	0.00267877	0.0324299	0.0201717	RB1/EIF2AK4/TFAP2C/HAMP/MT3/HIC1/ATF4/RELA/SESN2	9
CELLULAR_LIPID_METABOLIC_PROCESS	7/33	1059/17949	0.00269466	0.0324299	0.0201717	SCP2/ACSL4/ACSL3/IDH1/MT3/MAPK3/SESN2	7
ADAPTIVE_THERMOGENESIS	3/33	153/17949	0.00274702	0.0327939	0.0203981	RB1/FH/ATF4	3
ORGANIC_ACID_TRANSPORT	4/33	324/17949	0.00282183	0.0334278	0.0207924	ACSL4/ACSL3/PLIN2/SLC7A5	4
CELLULAR_RESPONSE_TO_ABIOTIC_STIMULUS	4/33	329/17949	0.00298166	0.0350516	0.0218024	EIF2AK4/HAMP/ATF4/MAPK3	4
MYELOID_LEUKOCYTE_MEDIATED_IMMUNITY	5/33	550/17949	0.00309508	0.0360914	0.0224492	ANO6/CYBB/CD44/LAMP2/IDH1	5
REGULATION_OF_INTRINSIC_APOPTOTIC_SIGNALING_PATHWAY	3/33	160/17949	0.00311698	0.0360914	0.0224492	CD44/HERPUD1/HSPB1	3
REGULATION_OF_MULTICELLULAR_ORGANISMAL_DEVELOPMENT	8/33	1397/17949	0.00315407	0.0362483	0.0225468	RB1/ANO6/CYBB/HAMP/MT3/ATF4/HSPB1/RELA	8
CELLULAR_COMPONENT_DISASSEMBLY	5/33	560/17949	0.00334402	0.0375499	0.0233564	CD44/LAMP2/DPP4/MAP1LC3A/GABARAPL1	5
LIPID_CATABOLIC_PROCESS	4/33	340/17949	0.00335499	0.0375499	0.0233564	SCP2/IDH1/MT3/SESN2	4
LIPID_METABOLIC_PROCESS	8/33	1426/17949	0.00358197	0.0391222	0.0243344	SCP2/ACSL4/ACSL3/IDH1/MT3/MAPK3/PLIN2/SESN2	8
MACROMOLECULE_CATABOLIC_PROCESS	8/33	1429/17949	0.00362872	0.0393312	0.0244644	ELAVL1/CD44/LAMP2/HAMP/HERPUD1/HSPB1/RELA/LONP1	8
ESTABLISHMENT_OF_PROTEIN_LOCALIZATION_TO_ORGANELLE	5/33	576/17949	0.00377212	0.0398095	0.0247619	ELAVL1/SCP2/LAMP2/IDH1/HERPUD1	5
TEMPERATURE_HOMEOSTASIS	3/33	171/17949	0.00375785	0.0398095	0.0247619	RB1/FH/ATF4	3
DEFENSE_RESPONSE	9/33	1790/17949	0.00402287	0.0418247	0.0260154	RB1/ANO6/CYBB/CD44/EIF2AK4/DPP4/HAMP/RELA/MAPK3	9
RESPONSE_TO_DRUG	4/33	359/17949	0.00407315	0.0418247	0.0260154	CYBB/NNMT/RELA/PLIN2	4
VACUOLE_ORGANIZATION	3/33	176/17949	0.00407383	0.0418247	0.0260154	MT3/MAP1LC3A/GABARAPL1	3
SECRETION	8/33	1464/17949	0.00421039	0.0428777	0.0266704	ANO6/CYBB/CD44/LAMP2/ACSL4/ACSL3/IDH1/DPP4	8
CELLULAR_RESPONSE_TO_DNA_DAMAGE_STIMULUS	6/33	869/17949	0.00456467	0.0456467	0.0283927	CD44/FH/EIF2AK4/HIC1/MAPK3/SESN2	6
NEGATIVE_REGULATION_OF_MOLECULAR_FUNCTION	7/33	1167/17949	0.00462719	0.0458252	0.0285037	RB1/CD44/EIF2AK4/MT3/HERPUD1/HSPB1/MAPK3	7
NEGATIVE_REGULATION_OF_TRANSCRIPTION_BY_RNA_POLYMERASE_II	6/33	872/17949	0.00464203	0.0458252	0.0285037	RB1/TFAP2C/HAMP/HIC1/ATF4/RELA	6
NEGATIVE_REGULATION_OF_CELL_GROWTH	3/33	185/17949	0.0046825	0.0459302	0.028569	RB1/MT3/SESN2	3
RESPONSE_TO_HORMONE	6/33	876/17949	0.00474671	0.0462654	0.0287775	CYBB/IDH1/MT3/RELA/SESN2/LONP1	6
CELLULAR_RESPONSE_TO_RADIATION	3/33	190/17949	0.00504321	0.0485409	0.0301929	EIF2AK4/HAMP/ATF4	3

## Sheet: CC
Description	GeneRatio	BgRatio	pvalue	p.adjust	qvalue	geneID	Count
MICROBODY	4/32	136/14140	0.000238877	0.0105703	0.00678915	SCP2/ACSL4/ACSL3/IDH1	4
AUTOPHAGOSOME_MEMBRANE	3/32	40/14140	9.82683e-05	0.0105703	0.00678915	LAMP2/MAP1LC3A/GABARAPL1	3
TERTIARY_GRANULE	4/32	164/14140	0.000486924	0.0135394	0.00869612	ANO6/CYBB/LAMP2/IDH1	4
LEADING_EDGE_MEMBRANE	4/32	173/14140	0.000595553	0.0135394	0.00869612	CD44/DPP4/ATF4/GABARAPL1	4
INCLUSION_BODY	3/32	74/14140	0.000611949	0.0135394	0.00869612	MT3/HERPUD1/ATF4	3
CELL_PROJECTION_MEMBRANE	5/32	337/14140	0.000885315	0.0174112	0.0111829	CD44/DPP4/ATF4/GABARAPL1/SLC7A5	5
LIPID_DROPLET	3/32	95/14140	0.00126525	0.020359	0.0130762	ACSL4/ACSL3/PLIN2	3
AUTOPHAGOSOME	3/32	99/14140	0.00142499	0.0210186	0.0134999	LAMP2/MAP1LC3A/GABARAPL1	3
MITOCHONDRION	10/32	1627/14140	0.00234766	0.0319642	0.0205301	SCP2/ACSL4/ACSL3/IDH1/FH/TFAP2C/GABARAPL1/MAPK3/SESN2/LONP1	10
VACUOLAR_MEMBRANE	5/32	431/14140	0.00262344	0.0331678	0.0213032	LAMP2/DPP4/MAP1LC3A/GABARAPL1/SLC7A5	5

## Sheet: MF
Description	GeneRatio	BgRatio	pvalue	p.adjust	qvalue	geneID	Count
ENZYME_BINDING	13/32	1949/15762	5.37452e-05	0.0120927	0.00871237	RB1/ELAVL1/LAMP2/ACSL3/DPP4/HIC1/MAP1LC3A/ATF4/HSPB1/RELA/GABARAPL1/MAPK3/LONP1	13
PROTEIN_DIMERIZATION_ACTIVITY	8/32	1033/15762	0.00084636	0.0337242	0.0242972	ELAVL1/ANO6/CYBB/IDH1/DPP4/ATF4/HSPB1/RELA	8
DNA_BINDING_TRANSCRIPTION_FACTOR_BINDING	5/32	376/15762	0.000890944	0.0337242	0.0242972	RB1/ATF4/HSPB1/RELA/GABARAPL1	5
